# Supplementary material for: BI 2536 induces gasdermin E-dependent pyroptosis in ovarian cancer
Source: Front Oncol. 2022 Aug 9;12:963928. doi: 10.3389/fonc.2022.963928 (PMC9396031; doi:10.3389/fonc.2022.963928)
Supplement: Supplementary file 3 [file DataSheet_3.zip]

Archive with 12 entries (12 files):
- 1E A2780+BI-20X-DAPI.tif
- 1E A2780+BI-20X-EDU.tif
- 1E A2780+BI-20X-EDU-MERGE.tif
- 1E A2780-CTRL-20X-DAPI.tif
- 1E A2780-CTRL-20X-EDU.tif
- 1E A2780-CTRL-20X-EDU-MERGE.tif
- 2C A2780+BI-20X-10_RGB_FITC.tif
- 2C A2780+BI-20X-DAPI.tif
- 2C A2780+BI-20X-MERGE.tif
- 2C A2780-CTRL-20X-4_RGB_FITC.tif
- 2C A2780-CTRL-20X-DAPI.tif
- 2C A2780-CTRL-20X-MERGE.tif
