# Supplementary material for: BI 2536 induces gasdermin E-dependent pyroptosis in ovarian cancer
Source: Front Oncol. 2022 Aug 9;12:963928. doi: 10.3389/fonc.2022.963928 (PMC9396031; doi:10.3389/fonc.2022.963928)
Supplement: Supplementary file 4 [file DataSheet_4.zip]

Archive with 9 entries (9 files):
- 3A A2780+BI-40X-3_RGB_Empty.tif
- 3A A2780-40X-1_RGB_Empty.tif
- 4A A2780+BI+DEVD-40X-3_RGB_Empty.tif
- 4A A2780+BI-40X-2_RGB_Empty.tif
- 4A A2780-40X-2_RGB_Empty.tif
- 5C A2780 BI-Ki67-20X-4.tif
- 5C A2780 CTRL-Ki67-20X-3.tif
- 5C BALBC-BI-CD8-20X.tif
- 5C BALBC-CTRL-CD8-20X.tif
