# Supplementary material for: BI 2536 induces gasdermin E-dependent pyroptosis in ovarian cancer
Source: Front Oncol. 2022 Aug 9;12:963928. doi: 10.3389/fonc.2022.963928 (PMC9396031; doi:10.3389/fonc.2022.963928)
Supplement: Supplementary file 5 [file DataSheet_5.zip]

Archive with 9 entries (9 files):
- 2D Bcl-2.png
- 2D cIAP1.png
- 2D GAPDH-2.png
- 3D C-CASP3-6.Tif
- 3D GAPDH-4.Tif
- 3D GSDME-4.Tif
- 4D C-CASP3-6.Tif
- 4D GAPDH-2 (2).Tif
- 4D GSDME-2.Tif
