# Supplementary material for: BI 2536 induces gasdermin E-dependent pyroptosis in ovarian cancer
Source: Front Oncol. 2022 Aug 9;12:963928. doi: 10.3389/fonc.2022.963928 (PMC9396031; doi:10.3389/fonc.2022.963928)
Supplement: Supplementary file 6 [file DataSheet_6.zip]

Archive with 1 entries (1 files):
- A2780.pzfx
